# Supplementary material for: A Sequence of Flushing and Drying of Breeding Habitats of Aedes aegypti (L.) Prior to the Low Dengue Season in Singapore
Source: PLoS Negl Trop Dis. 2016 Jul 26;10(7):e0004842. doi: 10.1371/journal.pntd.0004842 (PMC4961380; doi:10.1371/journal.pntd.0004842)
Supplement: S1 Data — (XLS) [file pntd.0004842.s003.xls]

## Sheet: deng_cs_prc
Year	J	F	M	A	M	J	J	A	S	O	N	D
1983	6.19469	1.76991	3.9823	3.53982	9.73451	15.9292	14.6018	17.6991	9.29204	7.07965	5.30973	4.86726
1984	6.60377	7.54717	8.49057	6.60377	7.54717	9.43396	7.54717	12.2642	9.43396	8.49057	8.49057	7.54717
1985	5.14286	4.57143	5.71429	7.42857	9.71429	10.8571	9.71429	14.2857	8.57143	8	9.71429	6.28571
1986	1.08108	3.24324	8.37838	20.8108	26.2162	11.0811	5.40541	4.86486	4.32432	5.40541	4.86486	4.32432
1987	1.21951	0.813008	1.21951	4.06504	8.13008	11.7886	6.50406	10.5691	28.0488	15.6504	8.13008	3.86179
1988	3.35821	5.59701	6.34328	8.20896	10.0746	8.58209	7.08955	10.0746	11.194	5.22388	11.5672	12.6866
1989	2.09864	2.41343	5.77125	13.6411	20.4617	14.6905	11.3326	11.5425	7.34523	3.98741	4.617	2.09864
1990	2.22613	0.878735	0.585823	0.995899	2.05038	2.34329	5.74107	11.2478	14.8799	21.4411	19.0978	18.512
1991	13.3611	8.87656	9.98613	4.7619	4.71567	5.73278	11.6505	5.87147	7.90569	13.9621	8.04438	5.13176
1992	7.21506	4.9146	3.76438	4.46148	7.21506	8.40014	18.2642	14.1513	15.4061	8.33043	4.60091	3.2764
1993	9.20635	4.33862	2.53968	1.26984	3.59788	5.18519	7.72487	12.0635	13.545	15.1323	12.6984	12.6984
1994	6.4154	6.09463	5.45309	4.17001	6.49559	5.85405	5.13232	14.0337	16.2791	12.1893	10.3448	7.53809
1995	7.63171	5.2191	5.90842	4.13589	4.77597	6.5485	9.10881	12.0138	11.7676	11.9153	12.9493	8.0256
1996	6.89001	2.37042	2.62326	2.37042	1.86473	4.23515	6.28951	12.6106	14.0645	17.2566	18.6789	10.7459
1997	9.12015	3.90535	3.74454	4.38778	6.73099	11.6701	13.0485	15.5755	8.36205	6.93774	7.37422	9.14312
1998	7.2483	4.03104	4.82589	4.25814	6.81302	7.4754	11.0522	13.1529	11.9039	10.5602	9.84103	8.838
1999	7.25163	4.06091	4.78608	4.27846	6.81653	7.46918	11.0225	13.1255	11.8927	10.5874	9.86222	8.84699
2000	8.44646	7.84314	6.93816	4.82655	6.93816	8.44646	8.29563	12.6697	9.50226	6.93816	9.95475	9.2006
2001	4.12632	4.16842	5.97895	4.88421	9.43158	8.75789	15.2	13.8947	12.0842	9.26316	6.10526	6.10526
2002	2.66025	1.92551	2.17887	3.92703	7.62605	5.6752	14.3907	13.6813	14.4667	15.1254	9.77958	8.56347
2003	9.20424	7.18886	6.44089	6.89798	10.2639	14.9595	10.1392	6.31623	5.58903	8.04072	7.25119	7.70829
2004	3.24011	2.69129	2.70185	3.33509	5.09763	8.10554	8.99208	12.4644	15.6095	11.4828	10.8391	15.4406
2005	8.23109	7.2355	4.59931	3.48454	4.29783	9.31782	10.3064	14.6603	18.5655	10.8953	5.76316	2.6432
2006	8.46056	7.88804	7.63359	4.67557	10.4326	11.1641	11.9911	11.8321	7.09288	5.757	6.77481	6.29771
2007	3.22471	2.30821	3.00973	5.03508	11.0885	16.0896	16.8816	13.9511	9.02919	8.13532	5.84974	5.39715
2008	8.29117	5.26981	4.28612	6.914	7.56043	8.89545	9.78078	8.47386	7.60259	11.1017	8.41765	13.4064
2009	13.8307	11.1136	7.19376	10.4454	9.26503	8.64143	7.37194	6.68151	5.902	6.23608	5.902	7.41648
2010	7.05728	6.60801	6.60801	4.84837	4.73605	9.37851	9.35979	9.88394	14.751	11.213	7.2632	8.29277
2011	6.00337	4.13316	6.43351	6.13428	8.02319	13.0728	17.075	14.3445	7.83617	5.31139	6.73275	4.89994
2012	5.42453	7.39708	4.99571	5.93911	9.21955	10.1201	10.9134	11.4494	6.98971	11.1921	7.95455	8.4048
2013	5.02692	5.01787	5.42057	11.2257	11.5198	14.7414	9.94525	6.12189	9.03579	7.95439	7.149	6.84132
2014	10.303	5.57467	4.73928	6.83593	7.83511	11.941	19.4813	9.65329	8.80153	6.25717	3.48348	5.09419
2015	8.67871	5.80942	4.59617	3.95855	6.19022	6.9961	9.47574	10.379	8.67871	10.6004	8.88239	15.7545
Source data can be obtained from:			https://www.moh.gov.sg/content/moh_web/home/statistics/infectiousDiseasesStatistics/weekly_infectiousdiseasesbulletin.html

## Sheet: rainfall
month	mean_dry_pr	std dev.	mean intensity rainfall	stdev	mean # wet days	stdev
1	1.63617	1.55746	45.9367	31.5385	14	5.00468
2	4.13401	4.11261	22.3453	19.2614	8	4.84514
3	2.17066	1.6457	22.7794	11.0014	14	5.90608
4	1.77571	0.693626	18.4141	7.21875	14	3.54666
5	1.92028	0.653962	18.6539	8.14074	14	3.51597
6	2.00697	0.779387	15.9714	7.1582	13	3.13254
7	1.97445	0.90033	18.0488	7.7184	14	3.93325
8	1.80821	0.569754	17.2349	8.8007	14	3.63853
9	2.03836	1.01836	18.7928	9.9305	13	3.96878
10	1.73701	0.788978	18.9685	9.60403	15	4.57558
11	1.18838	0.304394	31.2339	14.4685	20	3.04239
12	1.04842	0.372617	39.5463	33.28	19	3.58912
Source data can be obtained from: http://www.weather.gov.sg/home/

## Sheet: flsh brd
monitoring round #
1	1
2	1
3	1
4	1	1
5	1	1	1
6	1	1	1	1	1
7	1	1	1	1	1
8	1	1	1	1	1	1
9	1	-2	1	1	1	1	1
10	-3	-3	-3	-3	-3	1	1	1	1
11	1	-2	1	1	1	1	1	1	1
12	1	-2	1	1	1	1	1	1	1	1
13	1	-2	1	1	1	1	1	1	1	1	1	1	1
14	-1	-2	1	1	1	1	1	-2	1	1	1	1	1	1
15	-1	-2	1	1	1	1	1	-2	1	1	1	1	1	1	1
16	-1	-2	1	1	1	1	1	-2	1	1	1	1	1	1	1
17	-1	-2	1	1	1	1	1	-2	1	1	1	1	1	1	1	1	1
18	-1	-2	1	1	-2	1	1	-2	1	1	1	1	1	1	1	1	1	1
19	-1	-2	1	1	-2	1	1	-2	1	1	1	1	1	1	1	1	1	-2
20	-1	-2	1	1	-2	1	1	-2	1	1	1	1	1	1	1	1	1	-2	1
21	-1	-2	1	1	-2	1	1	-2	1	1	1	1	1	1	1	1	1	-2	1	1
22	-1	-2	1	1	-2	1	1	-2	-1	1	1	1	1	1	1	1	1	-1	1	1	1	1
23	-1	-2	1	1	-2	-1	1	-2	-1	1	1	1	1	1	1	1	1	-1	1	1	1	1	1
24	-1	-2	1	1	-2	-1	-1	-2	-1	-1	1	1	1	1	1	1	1	-1	1	1	1	1	1
25	-3	-3	-3	-3	-3	-1	-1	-2	-6	-1	1	-3	-3	1	1	1	1	-1	1	1	1	1	1	1
26	-2	-2	1	1	-2	-1	-1	-2	-1	-1	1	-3	1	1	1	1	1	-1	-3	1	1	1	1	1
27	-2	-2	1	1	-2	-1	-1	-2	-1	-1	-2	1	1	1	1	1	1	-1	1	1	1	1	1	1	1
28	-3	-3	1	1	-2	-2	-2	-2	-3	-2	-2	1	1	1	1	1	1	-2	1	1	1	1	1	1	1	1
29	-2	-2	1	1	-2	-2	-2	-2	-2	-2	-3	1	-3	1	-3	-3	-3	-2	-3	-3	-3	-3	-3	-3	1	-3	1
30	-2	-2	1	1	-2	-2	-2	-2	-2	-2	-2	1	1	-3	1	1	1	-2	1	1	1	1	1	1	1	1	-3
31	-3	-3	-3	-3	-3	-3	-3	-2	-3	-3	-3	-3	-3	1	-3	-3	-3	-3	-3	-3	-3	-3	-3	-3	-3	-3	1	-3
32	-2	-2	1	1	-2	-2	-2	-2	-2	-2	-2	-2	-2	-3	1	1	1	-2	1	1	1	1	1	1	1	1	1	1	1
33	-3	-3	1	-3	-3	-3	-3	-2	-2	-2	-2	-2	-2	-2	1	1	-3	-3	-3	-3	-3	1	1	-3	-3	1	-3	-3	-3	1
34	-2	-2	-3	1	-2	-2	-2	-2	-2	-1	-2	-2	-2	-2	1	1	1	-1	1	1	1	1	1	1	1	1	1	-2	1	1	1
35	-2	-2	1	-2	-2	-3	-2	-2	-2	-2	-2	-2	-2	-2	-3	-3	-3	-2	1	-3	-3	-3	1	1	1	1	-3	-2	-3	1	1	1	1
36	-3	-3	-3	-2	-2	-2	-2	-2	-2	-2	-2	-2	-2	-2	-2	-2	-2	-2	1	1	1	1	1	1	1	-3	1	-2	-3	1	-3	1	-3	1
37	-2	-2	-3	-3	-3	-3	-3	-3	-3	-3	-3	-3	-3	-3	-3	-3	-3	-3	-3	1	1	1	-3	-3	-3	-3	-3	-3	1	1	1	1	1	-3	1	1
38	-3	-3	-3	-3	-3	-3	-3	-3	-3	-3	-3	-3	-3	-3	-3	-3	-3	-3	-3	-3	1	1	-3	-3	-3	-2	-3	-3	1	1	1	1	-3	1	1	1	1
39	-2	-2	-2	-2	-2	-2	-2	-2	-2	-2	-2	-2	-2	-2	-2	-2	-2	-2	-2	-2	-2	1	1	1	1	-2	1	-2	-2	1	1	1	1	-3	1	1	1
40	-3	-3	-3	-3	-3	-3	-3	-3	-3	-3	-3	-3	-3	-3	-3	-3	-3	-3	-3	-3	-3	-3	-2	-2	1	-3	1	-3	-2	1	1	1	1	-2	-3	1	1
41	-2	-2	-2	-2	-2	-2	-2	-2	-2	-2	-2	-2	-2	-2	-2	-2	-2	-2	-2	-2	-2	-2	-2	-3	-3	-3	-3	-2	-3	-3	-3	-3	-3	-3	1	1	-3
42	-3	-3	-3	-3	-3	-3	-3	-3	-3	-3	-3	-3	-3	-3	-3	-3	-3	-3	-3	-3	-3	-3	-3	-3	-3	-3	-3	-3	-3	-3	-3	-3	-3	-3	-3	-3	-3
43	-3	-3	-3	-3	-3	-3	-3	-3	-3	-3	-3	-3	-3	-3	-3	-3	-3	-3	-3	-3	-3	-3	-3	-3	-3	-3	-3	-3	-3	-3	-3	-3	-3	-2	-3	-3	-3
44	-2	-2	-3	-2	-2	-2	-2	-2	-2	-2	-2	-2	-2	-2	-2	-2	-2	-2	-2	-2	-2	-2	-2	-2	-2	-2	-2	-2	-2	-2	-2	-2	-2	-2	1	-2	1
45	-3	-3	-3	-3	-3	-3	-3	-3	-3	-3	-3	-3	-2	-3	-3	-3	-3	-3	-3	-3	-3	-3	-3	-3	-3	-3	-1	-3	-3	-3	-3	-2	-3	-3	1	-3	-3
46	-3	-3	-2	-3	-3	-3	-2	-2	-3	-3	-3	-3	-3	-3	-3	-3	-2	-3	-3	-3	-2	-3	-2	-2	-3	-3	-1	-2	-2	-3	-3	-6	-3	-3	1	-2	-2
47	-2	-1	-2	-2	-2	-2	-2	-2	-1	-2	-2	-2	-2	-2	-2	-2	-2	-2	-2	-2	-2	-2	-2	-1	-2	-1	-1	-2	-2	-2	-2	-2	-2	-2	-1	-2	-2	1
48	-2	-1	-2	-2	-2	-1	-2	-2	-1	-2	-1	-2	-2	-2	-2	-2	-2	-2	-2	-2	-2	-2	-2	-1	-1	-1	-1	-1	-2	-2	-2	-2	-2	-2	-2	-2	-2	1	1
49	-2	-1	-2	-2	-2	-1	-2	-2	-1	-2	-1	-1	-2	-1	-2	-2	-2	-2	-2	-2	-2	-2	-2	-1	-1	-1	-1	-1	-2	-2	-2	-2	-1	-2	-2	-1	-2	1	1
50	-1	-1	-1	-1	-1	-1	-1	-1	-1	-1	-1	-1	-2	-1	-2	-1	-2	-1	-2	-1	-2	-1	-2	-1	-1	-1	-1	-1	-2	-2	-2	-1	-1	-2	-2	-1	-2	1	1
51	-1	-1	-1	-1	-1	-1	-1	-1	-1	-1	-1	-1	-2	-1	-1	-1	-1	-1	-2	-1	-2	-1	-1	-1	-1	-1	-1	-1	-1	-2	-2	-1	-1	-2	-1	-1	-2	-2	1
52	-1	-1	-1	-1	-1	-1	-1	-1	-1	-1	-1	-1	-1	-1	-1	-1	-1	-1	-2	-1	-2	-1	-1	-1	-2	-1	-1	-1	-1	-1	-2	-1	-1	-2	-1	-1	-2	-1	1
53	-1	-1	-1	-1	-1	-1	-1	-1	-1	-1	-1	-1	-1	-1	-1	-1	-1	-1	-1	-1	-2	-1	-1	-1	-1	-1	-1	-1	-1	-1	-1	-1	-1	-2	-1	-1	-1	-1	-2
54	-1	-1	-1	-1	-1	-1	-1	-1	-1	-1	-1	-1	-1	-1	-1	-1	-1	-1	-1	-1	-1	-1	-1	-1	-1	-1	-1	-1	-1	-1	-1	-1	-1	-2	-1	-1	-1	-1	-1	1
55	-1	-1	-1	-1	-1	-1	-1	-1	-1	-1	-1	-1	-1	-1	-1	-1	-1	-1	-1	-1	-1	-1	-1	-1	-1	-1	-1	-1	-1	-1	-1	-1	-1	-2	-1	-1	-1	-1	-1	1
56	-1	-1	-1	-1	-1	-1	-1	-1	-1	-1	-1	-1	-1	-1	-1	-1	-1	-1	-1	-1	-1	-1	-1	-1	-1	-1	-1	-1	-1	-2	-1	-1	-1	-2	-1	-1	-1	-1	-1	1
57	-1	-1	-1	-1	-1	-1	-2	-1	-1	-1	-1	-1	-1	-1	-1	-1	-1	-1	-1	-1	-1	-1	-1	-1	-1	-2	-1	-1	-1	-1	-1	-1	-1	-2	-1	-1	-1	-1	-1	-1
58	-1	-1	-1	-1	-1	-1	-2	-1	-1	-1	-1	-1	-1	-1	-2	-1	-1	-1	-1	-1	-1	-1	-1	-1	-1	-1	-1	-1	-1	-1	-1	-1	-6	-2	-1	-1	-1	-1	-1	-1
59	-6	-6	-6	-6	-6	-6	-6	-6	-6	-6	-6	-6	-6	-6	-6	-6	-6	-6	-6	-6	-6	-6	-6	-6	-6	-6	-6	-6	-6	-6	-6	-6	-6	-6	-6	-6	-6	-6	-6	-6
60	-6	-6	-6	-6	-6	-6	-6	-6	-6	-6	-6	-6	-6	-6	-6	-6	-6	-6	-6	-6	-6	-6	-6	-6	-6	-6	-6	-6	-6	-6	-6	-6	-6	-6	-6	-6	-6	-6	-6	-6
61	-6	-6	-6	-6	-6	-6	-6	-6	-6	-6	-6	-6	-6	-6	-6	-6	-6	-6	-6	-6	-6	-6	-6	-6	-6	-6	-6	-6	-6	-6	-6	-6	-6	-6	-6	-6	-6	-6	-6	-6
62	-6	-6	-6	-6	-6	-6	-6	-6	-6	-6	-6	-6	-6	-6	-6	-6	-6	-6	-6	-6	-6	-6	-6	-6	-6	-6	-6	-6	-6	-6	-6	-6	-6	-6	-6	-6	-6	-6	-6	-6
63	-6	-6	-6	-6	-6	-6	-6	-6	-6	-6	-6	-6	-6	-6	-6	-6	-6	-6	-6	-6	-6	-6	-6	-6	-6	-6	-6	-6	-6	-6	-6	-6	-6	-6	-6	-6	-6	-6	-6	-6
64	-1	-1	-1	-1	-1	-1	-1	-1	-1	-1	-1	-1	-1	-1	-1	-1	-1	-1	-1	-1	-1	-1	-1	-1	-1	-1	-1	-1	-1	-1	-1	-1	-1	-1	-1	-1	-1	-1	-1	-1
65	-1	-1	-1	-1	-1	-1	-1	-1	-1	-1	-1	-1	-1	-1	-1	-1	-1	-1	-1	-1	-1	-1	-1	-1	-1	-1	-1	-1	-1	-1	-1	-1	-1	-1	-1	-1	-1	-1	-1	-1
66	-1	-1	-1	-1	-1	-1	-1	-1	-2	-1	-1	-1	-2	-1	-1	-1	-1	-2	-1	-1	-6	-6	-1	-1	-1	-1	-1	-1	-1	-1	-1	-1	-1	-1	-1	-1	-1	-1	-1	-1
67	-2	-1	-1	-1	-1	-1	-1	-1	-2	-1	-1	-1	-2	-6	-2	-1	-1	-2	-1	-6	-2	-1	-1	-6	-1	-2	-1	-1	-6	-1	-2	-1	-1	-1	-1	-1	-1	-1	-1	-1
68	-2	-1	-1	-1	-1	-1	-1	-1	-1	-1	-1	-1	-2	-2	-2	-1	-2	-2	-1	-2	-2	-1	-1	-2	-1	-2	-1	-1	-2	-2	-1	-1	-1	-1	-1	-1	-2	-1	-2	-1
69	-2	-2	-2	-1	-1	-1	-1	-1	-1	-1	-1	-1	-2	-1	-2	-1	-1	-2	-1	-2	-2	-1	-1	-1	-1	-1	-1	-1	-2	-2	-2	-1	-1	-2	-2	-2	-2	-2	-2	-1
70	-2	-1	-1	-2	-2	-1	-1	-1	-2	-2	-1	-1	-2	-2	-2	-2	-2	-2	-2	-2	-1	-2	-2	-2	-2	-2	-2	-2	-2	-2	-2	-2	-1	-2	-2	-2	-2	-2	-2	-2
71	-2	-1	-2	-2	-2	-2	-2	-2	-2	-2	-2	-2	-1	-2	-2	-2	-2	-2	-2	-2	-2	-2	-2	-1	-2	-2	-2	-2	-2	-2	-2	-2	-2	-2	-2	-2	-2	-2	-2	-2	1
72	-1	-1	-2	-2	-1	-1	-2	-2	-1	-2	-2	-2	-1	-1	-2	-1	-1	-2	-1	-2	-2	-2	-2	-1	-2	-2	-2	-2	-2	-2	-1	-1	-1	-2	-2	-2	-2	-2	-2	-1	-3
73	-2	-2	-1	-2	-2	-2	-2	-2	-1	-2	-1	-1	-2	-2	-2	-2	-2	-2	-2	-2	-2	-2	-2	-2	-2	-2	-1	-2	-2	-2	-2	-1	-2	-2	-2	-2	-2	-2	-2	-1	1
74	-2	-1	-1	-2	-1	-1	-2	-1	-1	-2	-1	-1	-2	-1	-1	-2	-2	-2	-2	-2	-1	-2	-2	-2	-1	-2	-1	-1	-1	-2	-1	-1	-1	-2	-2	-2	-2	-2	-1	-1	1
75	-1	-1	-1	-2	-1	-1	-1	-1	-1	-2	-1	-1	-1	-1	-1	-1	-1	-2	-1	-2	-1	-2	-1	-2	-1	-2	-1	-1	-1	-2	-1	-1	-1	-2	-2	-2	-2	-2	-1	-1	-2
76	-1	-1	-1	-2	-1	-1	-1	-1	-2	-2	-1	-1	-1	-2	-2	-1	-1	-2	-1	-2	-1	-2	-1	-2	-1	-2	-1	-2	-1	-2	-2	-2	-1	-1	-1	-1	-2	-1	-1	-1	-2
77	-2	-2	-2	-2	-2	-2	-2	-2	-2	-2	-2	-2	-2	-2	-2	-2	-2	-2	-2	-2	-2	-2	-2	-2	-2	-2	-2	-2	-2	-2	-2	-2	-2	-2	-2	-2	-2	-2	-1	-2	-2
78	-2	-2	-2	-2	-2	-2	-2	-2	-2	-1	-2	-2	-2	-2	-2	-2	-2	-2	-1	-1	-1	-1	-1	-1	-1	-1	-1	-1	-1	-2	-1	-1	-2	-2	-2	-2	-2	-2	-1	-1	-2	1
79	-2	-2	-2	-1	-2	-1	-2	-2	-2	-1	-1	-1	-2	-1	-2	-2	-2	-2	-1	-1	-1	-1	-1	-1	-1	-1	-1	-1	-1	-1	-1	-1	-1	-2	-2	-2	-2	-2	-1	-1	-2	1
80	-2	-2	-2	-2	-2	-2	-2	-2	-2	-2	-1	-1	-2	-1	-2	-2	-2	-2	-2	-2	-1	-1	-1	-1	-1	-1	-1	-1	-1	-2	-1	-1	-1	-1	-1	-1	-2	-1	-1	-1	-2	1
81	-2	-2	-2	-2	-2	-1	-2	-2	-2	-2	-1	-1	-2	-2	-2	-2	-2	-2	-2	-2	-2	-2	-2	-2	-1	-2	-1	-1	-1	-2	-1	-1	-1	-1	-1	-1	-2	-1	-1	-1	-2	1
82	-2	-2	-2	-2	-2	-1	-2	-2	-1	-2	-2	-3	-3	-3	-3	-2	-3	-2	-3	-3	-2	-2	-2	-3	-3	-2	-3	-2	-3	-2	-2	-2	-2	-2	-3	-2	-2	-2	-2	-2	-2	1
83	-2	-2	1	-2	-2	-2	-2	-2	-1	-2	-2	-2	-2	-2	-2	-2	-2	-2	-2	-2	-2	-2	-2	-2	-2	-2	-2	-2	-2	-2	-2	-2	-2	-2	-2	-2	-2	-2	-2	-2	-2	1
84	-2	-2	-2	-1	-1	-1	-1	-2	-1	-1	-2	-2	-2	-2	-2	-2	-2	-2	-2	-2	-2	-2	-1	-2	-2	-2	-2	-2	-2	-1	-2	-2	-2	-2	-2	-2	-2	-2	-2	-2	-2	1
85	-2	-1	1	-1	-1	-1	-1	-2	-1	-1	-2	-2	-2	-2	-2	-2	-2	-2	-2	-2	-2	-2	-1	-2	-2	-2	-2	-2	-2	-1	-2	-2	-2	-2	-2	-2	-2	-2	-2	-2	-2	-2	1
86	-1	-1	-1	-1	-1	-1	-1	-2	-1	-1	-2	-2	-2	-1	-2	-1	-2	-2	-2	-2	-2	-1	-1	-2	-2	-1	-2	-2	-2	-1	-2	-1	-1	-1	-1	-2	-2	-2	-2	-2	-2	-2	1	1
87	-1	-1	1	-2	-1	-1	-1	-2	-1	-1	-2	-2	-2	-1	-2	-1	-2	-2	-2	-2	-2	-1	-1	-2	-2	-1	-2	-2	-2	-1	-2	-2	-2	-2	-1	-2	-2	-2	-2	-2	-2	-2	1	1
88	-1	-1	1	-2	-1	-2	-1	-1	-1	-1	-1	-2	-2	-1	-2	-1	-2	-2	-2	-2	-2	-1	-1	-2	-2	-1	-2	-2	-2	-1	-2	-1	-1	-1	-1	-2	-2	-2	-2	-2	-2	-2	1	1
89	-2	-1	-2	-1	-2	-1	-1	-1	-1	-2	-1	-2	-2	-2	-2	-2	-2	-2	-2	-2	-2	-2	-2	-2	-2	-2	-2	-2	-2	-2	-2	-2	-2	-1	-1	-2	-2	-2	-2	-1	-2	-2	1	1
90	-2	-1	-2	-1	-2	-2	-1	-2	-2	-2	-2	-2	-2	-2	-2	-2	-2	-2	-2	-2	-2	-2	-2	-2	-2	-2	-1	-2	-1	-2	-2	-2	-2	-2	-2	-2	-2	-2	-2	-1	-1	-2	1	1
91	-1	-2	-1	-2	-2	-2	-2	-2	-2	-2	-2	-2	-2	-2	-2	-2	-2	-2	-2	-2	-2	-2	-2	-2	-2	-2	-1	-2	-2	-2	-2	-2	-2	-2	-2	-1	-2	-2	-2	-1	-1	-2	1	1
92	-1	-1	-1	-2	-2	-1	-1	-2	-2	-2	-2	-2	-2	-2	-2	-2	-2	-2	-2	-2	-2	-2	-2	-2	-2	-2	-1	-2	-2	-2	-2	-2	-2	-1	-2	-1	-1	-1	-2	-1	-1	-2	1	1	1
93	-1	-1	-1	-1	-2	-1	-1	-1	-1	-2	-2	-1	-2	-2	-2	-2	-2	-2	-2	-2	-2	-2	-2	-2	-2	-2	-1	-1	-2	-1	-2	-2	-1	-1	-1	-1	-1	-1	-1	-1	-1	-2	1	1	1	1	1
94	-1	-1	-1	-1	-1	-1	-1	-1	-1	-1	-2	-1	-2	-1	-2	-1	-2	-2	-1	-2	-2	-2	-1	-1	-2	-1	-1	-1	-1	-1	-1	-1	-1	-1	-1	-1	-1	-1	-1	-1	-1	-2	1	1	1	1	1
95	-1	-1	-1	-1	-1	-1	-1	-1	-1	-2	-2	-1	-2	-1	-2	-1	-2	-2	-1	-2	-1	-2	-1	-1	-2	-1	-1	-1	-1	-1	-1	-1	-1	-1	-1	-1	-1	-1	-1	-1	-1	-2	1	1	1	1	1
96	-1	-1	-1	-1	-1	-1	-1	-1	-1	-1	-1	-1	-1	-1	-1	-1	-1	-2	-1	-2	-1	1	-1	-1	-2	-1	-1	-1	-6	-1	-1	-1	-1	-1	-1	-1	-1	-1	-1	-1	-1	-2	1	1	1	1	1	1
97	-2	-2	-1	-2	-1	-2	-1	-2	-2	-2	-2	-2	-1	-2	-1	-2	-1	-2	-2	-2	-2	-2	-2	-1	-2	-2	-1	-1	-1	-2	-1	-2	-1	-1	-2	-1	-2	-2	-2	-1	-2	-2	1	1	1	1	1	1	1
98	-1	-1	-1	-2	-1	-1	-1	-1	-1	-2	-1	-2	-1	-1	-2	-2	-2	-2	-2	-2	-2	-2	-2	-2	-2	-2	-2	-2	-2	-2	-2	-2	-2	-2	-2	-2	-2	-1	-2	-2	-2	-2	-2	1	1	1	1	1	1
99	-1	-1	-1	-2	-1	-1	-1	-1	-1	-2	-1	-1	-1	-1	-2	-2	-2	-2	-2	-2	-1	-1	-2	-2	-2	-2	-2	-2	-2	-2	-1	-1	-1	-1	-1	-1	-2	-1	-1	-2	-1	-2	-2	1	1	1	1	1	1
100	-1	-1	-1	-2	-1	-1	-1	-1	-1	-2	-1	-1	-1	-1	-2	-2	-1	-2	-2	-2	-1	-1	-1	-2	-2	-2	-1	-2	-2	-2	-2	-1	-1	-1	-1	-1	-1	-1	-1	-1	-1	-2	-2	1	1	1	1	1	1
101	-1	-1	-1	-1	-1	-1	-1	-1	-1	-1	-1	-1	-1	-1	-1	-1	-1	-2	-1	-2	-1	-2	-1	-1	-2	-1	-1	-1	-6	-1	-1	-1	-1	-1	-1	-1	-1	-1	-1	-1	-1	-2	-2	-1	-1	1	1	1	1
102	-1	-1	-1	-1	-1	-1	-1	-1	-1	-1	-1	-1	-1	-1	-1	-1	-1	-2	-1	-2	-1	-2	-1	-1	-2	-1	-1	-1	-1	-1	-1	-1	-1	-1	-1	-1	-1	-1	-1	-1	-1	-2	-2	-1	-1	1	1	1	1
103	-1	-1	-1	-1	-1	-1	-1	-1	-1	-1	-1	-1	-1	-1	-1	-1	-1	-2	-1	-2	-1	-1	-1	-1	-2	-1	-1	-1	-1	-1	-1	-1	-1	-1	-1	-1	-1	-1	-1	-1	-1	-2	-2	-1	-1	-1	1	1	1
104	-1	-1	-1	-1	-1	-1	-1	-1	-1	-1	-1	-1	-1	-1	-1	-1	-1	-2	-1	-2	-1	-2	-1	-1	-2	-1	-1	-1	-1	-1	-1	-1	-1	-1	-1	-1	-1	-1	-1	-1	-1	-2	-2	-1	-1	-1	1	1	1
105	-1	-1	-1	-1	-1	-1	-1	-1	-1	-1	-1	-1	-1	-1	-1	-2	-1	-2	-1	-2	-1	-2	-2	-1	-2	-1	-1	-1	-1	-1	-1	-1	-1	-1	-1	-1	-1	-1	-1	-1	-1	-2	-2	-1	-1	-1	1	1	1
106	-2	-2	-2	-2	-2	-2	-2	-2	-2	-2	-2	-2	-2	-2	-2	-2	-2	-2	-2	-2	-2	-2	-2	-2	-2	-3	-3	-2	-2	-2	-2	-2	-2	-1	-1	-1	-2	-3	-3	-3	-2	-2	-2	-2	-2	-2	-3	-3	-3
107	-2	-2	-2	-2	-2	-2	-2	-2	-2	-2	-2	-2	-2	-2	-2	-2	-2	-2	-2	-2	-2	-2	-2	-2	-2	-2	-2	-2	-2	-2	-2	-2	-2	-1	-1	-2	-2	-2	-2	-2	-2	-2	-2	-2	-2	-2	1	1	1
108	-2	-2	-2	-2	-2	-1	-1	-1	-1	-2	-2	-2	-2	-2	-2	-2	-2	-2	-2	-2	-2	-2	-2	-1	-2	-2	-1	-2	-2	-1	-2	-1	-1	-1	-1	-2	-2	-2	-2	-2	-2	-2	-2	-2	-2	-2	-2	-2	1
109	-2	-2	-2	-1	-2	-1	-2	-1	-1	-1	-2	-2	-2	-2	-2	-2	-2	-2	-2	-2	-2	-2	-2	-1	-2	-2	-1	-2	-2	-1	-2	-1	-1	-1	-1	-2	-2	-2	-2	-2	-2	-2	-2	-1	-1	-1	-2	-2	1
110	-2	-2	-2	-1	-2	-1	-1	-1	-1	-2	-2	-2	-1	-2	-2	-2	-2	-2	-2	-2	-2	-2	-2	-1	-2	-2	-1	-2	-2	-2	-2	-2	-2	-1	-1	-1	-2	-2	-2	-2	-2	-2	-2	-1	-1	-2	-2	-2	-2
111	-1	-2	-2	-2	-2	-1	-2	-2	-1	-2	-2	-2	-1	-2	-2	-2	-2	-2	-2	-2	-2	1	-2	-2	-2	-2	-1	-2	-2	-2	-2	-2	-2	-1	-1	-1	-2	-1	-2	-2	-2	-2	-2	-2	-2	-2	-2	-2	-2
112	-1	-2	-2	-2	-2	-1	-2	-2	-1	-2	-2	-2	-2	-2	-2	-2	-2	-2	-2	-2	-2	-2	-2	-2	-2	-2	-2	-2	-2	-2	-2	-2	-2	-1	-2	-1	-2	-1	-2	-2	-2	-2	-2	-2	-2	-2	-2	-2	-2
-6	NI
-1	DN
-2	SN
-3	FN
1	SP
[truncated: 5 more columns]

## Sheet: pp
monitoring round #	drn	ndrn	total
1	13	0	13
2	4	0	4
3	3	0	3
4	11	0	11
5	23	0	23
6	36	4	40
7	25	15	40
8	17	12	29
9	24	11	35
10	12	16	28
11	20	12	32
12	11	11	22
13	25	8	33
14	21	13	34
15	41	5	46
16	46	8	54
17	43	4	47
18	49	3	52
19	44	7	51
20	39	6	45
21	37	5	42
22	54	5	59
23	33	7	40
24	37	0	37
25	42	5	47
26	30	4	34
27	33	5	38
28	25	8	33
29	0	0	0
30	9	3	12
31	19	2	21
32	22	4	26
33	26	4	30
34	18	11	29
35	12	14	26
36	8	8	16
37	7	0	7
38	6	0	6
39	6	15	21
40	2	3	5
41	5	0	5
42	0	0	0
43	0	0	0
44	0	0	0
45	0	0	0
46	0	0	0
47	0	0	0
48	3	0	3
49	0	0	0
50	0	0	0
51	3	0	3
52	1	0	1
53	0	0	0
54	2	0	2
55	0	0	0
56	0	0	0
57	0	0	0
58	0	0	0
59	0	0	0
60	0	0	0
61	0	0	0
62	0	0	0
63	0	0	0
64	0	0	0
65	0	0	0
66	0	0	0
67	0	0	0
68	0	0	0
69	0	0	0
70	0	0	0
71	0	0	0
72	0	7	7
73	1	6	7
74	1	0	1
75	0	0	0
76	0	0	0
77	0	0	0
78	0	0	0
79	0	0	0
80	3	0	3
81	9	0	9
82	2	0	2
83	7	0	7
84	9	0	9
85	1	0	1
86	2	0	2
87	12	0	12
88	18	0	18
89	21	0	21
90	25	0	25
91	24	0	24
92	17	0	17
93	21	0	21
94	22	0	22
95	20	0	20
96	26	0	26
97	13	0	13
98	6	0	6
99	12	0	12
100	25	0	25
101	3	0	3
102	7	0	7
103	0	0	0
104	8	0	8
105	12	0	12
106	5	0	5
107	16	0	16
108	18	0	18
109	24	0	24
110	35	0	35
111	35	0	35
112	32	0	32

## Sheet: lrv
monitoring round #	1	2	3	4	5	6	7	8	9	10	11	12	13	14	15	16	17	18	19	20	21	22	23	24	25	26	27	28	29	30	31	32	33	34	35	36	37	38	39	40	41	42	43	44	45	46	47	48	49
1	17	0	0	0	0	0	0	0	0	0	0	0	0	0	0	0	0	0	0	0	0	0	0	0	0	0	0	0	0	0	0	0	0	0	0	0	0	0	0	0	0	0	0	0	0	0	0	0	0
2	3	0	0	0	0	0	0	0	0	0	0	0	0	0	0	0	0	0	0	0	0	0	0	0	0	0	0	0	0	0	0	0	0	0	0	0	0	0	0	0	0	0	0	0	0	0	0	0	0
3	4	0	0	0	0	0	0	0	0	0	0	0	0	0	0	0	0	0	0	0	0	0	0	0	0	0	0	0	0	0	0	0	0	0	0	0	0	0	0	0	0	0	0	0	0	0	0	0	0
4	5	36	0	0	0	0	0	0	0	0	0	0	0	0	0	0	0	0	0	0	0	0	0	0	0	0	0	0	0	0	0	0	0	0	0	0	0	0	0	0	0	0	0	0	0	0	0	0	0
5	26	43	32	0	0	0	0	0	0	0	0	0	0	0	0	0	0	0	0	0	0	0	0	0	0	0	0	0	0	0	0	0	0	0	0	0	0	0	0	0	0	0	0	0	0	0	0	0	0
6	32	50	33	33	19	22	0	0	0	0	0	0	0	0	0	0	0	0	0	0	0	0	0	0	0	0	0	0	0	0	0	0	0	0	0	0	0	0	0	0	0	0	0	0	0	0	0	0	0
7	33	20	36	45	20	36	30	47	0	0	0	0	0	0	0	0	0	0	0	0	0	0	0	0	0	0	0	0	0	0	0	0	0	0	0	0	0	0	0	0	0	0	0	0	0	0	0	0	0
8	55	14	30	39	26	38	28	42	29	0	0	0	0	0	0	0	0	0	0	0	0	0	0	0	0	0	0	0	0	0	0	0	0	0	0	0	0	0	0	0	0	0	0	0	0	0	0	0	0
9	38	2	36	34	26	35	41	45	37	46	0	0	0	0	0	0	0	0	0	0	0	0	0	0	0	0	0	0	0	0	0	0	0	0	0	0	0	0	0	0	0	0	0	0	0	0	0	0	0
10	26	0	41	40	17	19	39	0	40	54	35	70	27	0	0	0	0	0	0	0	0	0	0	0	0	0	0	0	0	0	0	0	0	0	0	0	0	0	0	0	0	0	0	0	0	0	0	0	0
11	30	0	64	46	24	32	43	0	36	57	38	79	37	20	0	0	0	0	0	0	0	0	0	0	0	0	0	0	0	0	0	0	0	0	0	0	0	0	0	0	0	0	0	0	0	0	0	0	0
12	5	0	58	50	37	35	34	0	33	49	51	66	38	34	26	0	0	0	0	0	0	0	0	0	0	0	0	0	0	0	0	0	0	0	0	0	0	0	0	0	0	0	0	0	0	0	0	0	0
13	4	0	39	55	21	42	31	0	25	46	55	51	42	34	22	66	49	70	0	0	0	0	0	0	0	0	0	0	0	0	0	0	0	0	0	0	0	0	0	0	0	0	0	0	0	0	0	0	0
14	0	0	34	55	45	28	33	0	44	48	0	44	37	0	34	66	72	76	26	51	0	0	0	0	0	0	0	0	0	0	0	0	0	0	0	0	0	0	0	0	0	0	0	0	0	0	0	0	0
15	0	0	45	31	32	37	32	0	32	59	0	60	51	0	42	60	68	123	18	75	104	0	0	0	0	0	0	0	0	0	0	0	0	0	0	0	0	0	0	0	0	0	0	0	0	0	0	0	0
16	0	0	25	0	34	59	40	0	37	43	0	53	44	0	46	68	80	99	15	0	109	0	0	0	0	0	0	0	0	0	0	0	0	0	0	0	0	0	0	0	0	0	0	0	0	0	0	0	0
17	0	0	45	0	30	69	44	0	30	49	0	75	65	0	40	57	87	85	21	0	92	83	19	0	0	0	0	0	0	0	0	0	0	0	0	0	0	0	0	0	0	0	0	0	0	0	0	0	0
18	0	0	34	0	19	0	50	0	27	48	0	0	88	0	53	49	84	77	44	0	82	75	7	71	0	0	0	0	0	0	0	0	0	0	0	0	0	0	0	0	0	0	0	0	0	0	0	0	0
19	0	0	31	0	22	0	33	0	30	28	0	0	62	0	46	48	64	75	53	0	69	78	3	0	66	0	0	0	0	0	0	0	0	0	0	0	0	0	0	0	0	0	0	0	0	0	0	0	0
20	0	0	55	0	30	0	29	0	23	21	0	0	73	0	64	32	59	81	45	0	66	69	3	0	66	70	0	0	0	0	0	0	0	0	0	0	0	0	0	0	0	0	0	0	0	0	0	0	0
21	0	0	24	0	32	0	45	0	39	9	0	0	47	0	61	19	65	67	55	0	45	64	15	0	74	70	60	0	0	0	0	0	0	0	0	0	0	0	0	0	0	0	0	0	0	0	0	0	0
22	0	0	31	0	41	0	0	0	0	6	0	0	0	0	47	33	61	59	38	0	61	75	25	0	58	70	47	136	69	0	0	0	0	0	0	0	0	0	0	0	0	0	0	0	0	0	0	0	0
23	0	0	17	0	57	0	0	0	0	0	0	0	0	0	60	32	44	40	25	0	11	59	41	0	53	65	37	53	53	36	0	0	0	0	0	0	0	0	0	0	0	0	0	0	0	0	0	0	0
24	0	0	29	0	41	0	0	0	0	0	0	0	0	0	0	33	29	21	11	0	14	65	62	0	66	77	25	94	58	35	29	0	0	0	0	0	0	0	0	0	0	0	0	0	0	0	0	0	0
25	0	0	20	0	17	0	0	0	0	0	0	0	0	0	0	22	12	6	20	0	25	50	65	0	58	57	37	58	50	46	50	21	0	0	0	0	0	0	0	0	0	0	0	0	0	0	0	0	0
26	0	0	26	0	45	0	0	0	0	0	0	0	0	0	0	17	4	20	23	0	44	66	68	0	45	23	55	23	78	40	62	36	28	0	0	0	0	0	0	0	0	0	0	0	0	0	0	0	0
27	0	0	32	0	21	0	0	0	0	0	0	0	0	0	0	0	9	22	38	0	46	74	41	0	44	3	33	26	79	58	77	17	54	22	0	0	0	0	0	0	0	0	0	0	0	0	0	0	0
28	0	0	57	0	40	0	0	0	0	0	0	0	0	0	0	0	17	28	27	0	33	81	56	0	27	10	21	17	33	46	52	31	14	5	28	0	0	0	0	0	0	0	0	0	0	0	0	0	0
29	0	0	10	0	17	0	0	0	0	0	0	0	0	0	0	0	12	12	20	0	10	13	21	0	10	11	9	16	26	21	27	23	19	0	9	9	0	0	0	0	0	0	0	0	0	0	0	0	0
30	0	0	16	0	19	0	0	0	0	0	0	0	0	0	0	0	10	11	8	0	14	16	20	0	13	8	10	24	17	20	23	13	17	3	0	0	80	0	0	0	0	0	0	0	0	0	0	0	0
31	0	0	16	0	15	0	0	0	0	0	0	0	0	0	0	0	0	0	9	0	13	5	43	0	0	5	7	28	4	18	10	13	17	10	13	10	30	31	0	0	0	0	0	0	0	0	0	0	0
32	0	0	10	0	15	0	0	0	0	0	0	0	0	0	0	0	0	0	0	0	20	25	16	0	30	10	24	10	20	12	11	34	5	0	15	4	20	22	4	52	60	0	0	0	0	0	0	0	0
33	0	0	40	0	10	0	0	0	0	0	0	0	0	0	0	0	0	0	0	0	24	30	18	0	10	4	13	37	11	8	16	13	37	9	19	0	46	26	10	0	75	15	0	0	0	0	0	0	0
34	0	0	25	0	23	0	0	0	0	0	0	0	0	0	0	0	0	0	0	0	9	37	15	0	9	7	9	38	7	10	18	8	10	9	14	7	0	0	0	42	67	16	6	0	0	0	0	0	0
35	0	0	21	0	0	0	0	0	0	0	0	0	0	0	0	0	0	0	0	0	0	0	0	0	12	12	18	4	0	24	38	8	12	13	14	0	0	0	6	44	0	37	11	8	59	0	0	0	0
36	0	0	45	0	0	0	0	0	0	0	0	0	0	0	0	0	0	0	0	0	0	0	0	0	8	5	26	15	9	7	5	4	3	9	17	8	75	0	5	49	0	22	2	4	0	40	0	0	0
37	0	0	0	0	0	0	0	0	0	0	0	0	0	0	0	0	0	0	0	0	0	0	0	0	27	11	28	19	8	0	11	1	0	0	3	0	0	0	0	33	30	17	9	4	36	5	19	44	0
38	0	0	0	0	0	0	0	0	0	0	0	0	0	0	0	0	0	0	0	0	0	0	0	0	0	0	0	24	6	0	2	0	0	0	0	0	0	0	0	0	15	22	18	4	0	12	15	64	13
39	0	0	0	0	0	0	0	0	0	0	0	0	0	0	0	0	0	0	0	0	0	0	0	0	0	0	0	0	7	2	10	8	4	10	0	2	25	0	0	46	0	25	9	2	40	6	24	55	12
40	0	0	0	0	0	0	0	0	0	0	0	0	0	0	0	0	0	0	0	0	0	0	0	0	0	0	0	0	0	0	0	0	10	5	0	3	20	0	0	0	0	19	10	3	25	0	5	60	9
41	0	0	0	0	0	0	0	0	0	0	0	0	0	0	0	0	0	0	0	0	0	0	0	0	0	0	0	0	0	0	0	0	0	0	0	3	16	0	0	0	0	20	12	8	0	0	3	49	0
42	0	0	0	0	0	0	0	0	0	0	0	0	0	0	0	0	0	0	0	0	0	0	0	0	0	0	0	0	0	0	0	0	0	0	0	4	8	0	0	0	0	5	5	7	0	0	0	10	0
43	0	0	0	0	0	0	0	0	0	0	0	0	0	0	0	0	0	0	0	0	0	0	0	0	0	0	0	0	0	0	0	0	0	0	0	0	0	0	0	0	0	0	0	1	5	0	0	1	0
44	0	0	0	0	0	0	0	0	0	0	0	0	0	0	0	0	0	0	0	0	0	0	0	0	0	0	0	0	0	0	0	0	0	0	0	0	0	0	0	0	0	0	0	0	0	0	1	0	9
45	0	0	0	0	0	0	0	0	0	0	0	0	0	0	0	0	0	0	0	0	0	0	0	0	0	0	0	0	0	0	0	0	0	0	0	0	0	0	0	0	0	0	0	0	0	0	5	0	1
46	0	0	0	0	0	0	0	0	0	0	0	0	0	0	0	0	0	0	0	0	0	0	0	0	0	0	0	0	0	0	0	0	0	0	0	0	0	0	0	0	0	0	0	0	0	0	8	0	0
47	0	0	0	0	0	0	0	0	0	0	0	0	0	0	0	0	0	0	0	0	0	0	0	0	0	0	0	0	0	0	0	0	0	0	0	0	0	0	0	0	0	0	0	0	0	0	0	0	0
48	0	0	0	0	0	0	0	0	0	0	0	0	0	0	0	0	0	0	0	0	0	0	0	0	0	0	0	0	0	0	0	0	0	0	0	0	0	0	0	0	0	0	0	0	0	0	0	0	0
49	0	0	0	0	0	0	0	0	0	0	0	0	0	0	0	0	0	0	0	0	0	0	0	0	0	0	0	0	0	0	0	0	0	0	0	0	0	0	0	0	0	0	0	0	0	0	0	0	0
50	0	0	0	0	0	0	0	0	0	0	0	0	0	0	0	0	0	0	0	0	0	0	0	0	0	0	0	0	0	0	0	0	0	0	0	0	0	0	0	0	0	0	0	0	0	0	0	0	0
51	0	0	0	0	0	0	0	0	0	0	0	0	0	0	0	0	0	0	0	0	0	0	0	0	0	0	0	0	0	0	0	0	0	0	0	0	0	0	0	0	0	0	0	0	0	0	0	0	0
52	0	0	0	0	0	0	0	0	0	0	0	0	0	0	0	0	0	0	0	0	0	0	0	0	0	0	0	0	0	0	0	0	0	0	0	0	0	0	0	0	0	0	0	0	0	0	0	0	0
53	0	0	0	0	0	0	0	0	0	0	0	0	0	0	0	0	0	0	0	0	0	0	0	0	0	0	0	0	0	0	0	0	0	0	0	0	0	0	0	0	0	0	0	0	0	0	0	0	0
54	0	0	0	0	0	0	0	0	0	0	0	0	0	0	0	0	0	0	0	0	0	0	0	0	0	0	0	0	0	0	0	0	0	0	0	0	0	0	0	0	0	0	0	0	0	0	0	0	0
55	0	0	0	0	0	0	0	0	0	0	0	0	0	0	0	0	0	0	0	0	0	0	0	0	0	0	0	0	0	0	0	0	0	0	0	0	0	0	0	0	0	0	0	0	0	0	0	0	0
56	0	0	0	0	0	0	0	0	0	0	0	0	0	0	0	0	0	0	0	0	0	0	0	0	0	0	0	0	0	0	0	0	0	0	0	0	0	0	0	0	0	0	0	0	0	0	0	0	0
57	0	0	0	0	0	0	0	0	0	0	0	0	0	0	0	0	0	0	0	0	0	0	0	0	0	0	0	0	0	0	0	0	0	0	0	0	0	0	0	0	0	0	0	0	0	0	0	0	0
58	0	0	0	0	0	0	0	0	0	0	0	0	0	0	0	0	0	0	0	0	0	0	0	0	0	0	0	0	0	0	0	0	0	0	0	0	0	0	0	0	0	0	0	0	0	0	0	0	0
59	0	0	0	0	0	0	0	0	0	0	0	0	0	0	0	0	0	0	0	0	0	0	0	0	0	0	0	0	0	0	0	0	0	0	0	0	0	0	0	0	0	0	0	0	0	0	0	0	0
60	0	0	0	0	0	0	0	0	0	0	0	0	0	0	0	0	0	0	0	0	0	0	0	0	0	0	0	0	0	0	0	0	0	0	0	0	0	0	0	0	0	0	0	0	0	0	0	0	0
61	0	0	0	0	0	0	0	0	0	0	0	0	0	0	0	0	0	0	0	0	0	0	0	0	0	0	0	0	0	0	0	0	0	0	0	0	0	0	0	0	0	0	0	0	0	0	0	0	0
62	0	0	0	0	0	0	0	0	0	0	0	0	0	0	0	0	0	0	0	0	0	0	0	0	0	0	0	0	0	0	0	0	0	0	0	0	0	0	0	0	0	0	0	0	0	0	0	0	0
63	0	0	0	0	0	0	0	0	0	0	0	0	0	0	0	0	0	0	0	0	0	0	0	0	0	0	0	0	0	0	0	0	0	0	0	0	0	0	0	0	0	0	0	0	0	0	0	0	0
64	0	0	0	0	0	0	0	0	0	0	0	0	0	0	0	0	0	0	0	0	0	0	0	0	0	0	0	0	0	0	0	0	0	0	0	0	0	0	0	0	0	0	0	0	0	0	0	0	0
65	0	0	0	0	0	0	0	0	0	0	0	0	0	0	0	0	0	0	0	0	0	0	0	0	0	0	0	0	0	0	0	0	0	0	0	0	0	0	0	0	0	0	0	0	0	0	0	0	0
66	0	0	0	0	0	0	0	0	0	0	0	0	0	0	0	0	0	0	0	0	0	0	0	0	0	0	0	0	0	0	0	0	0	0	0	0	0	0	0	0	0	0	0	0	0	0	0	0	0
67	0	0	0	0	0	0	0	0	0	0	0	0	0	0	0	0	0	0	0	0	0	0	0	0	0	0	0	0	0	0	0	0	0	0	0	0	0	0	0	0	0	0	0	0	0	0	0	0	0
68	0	0	0	0	0	0	0	0	0	0	0	0	0	0	0	0	0	0	0	0	0	0	0	0	0	0	0	0	0	0	0	0	0	0	0	0	0	0	0	0	0	0	0	0	0	0	0	0	0
69	0	0	0	0	0	0	0	0	0	0	0	0	0	0	0	0	0	0	0	0	0	0	0	0	0	0	0	0	0	0	0	0	0	0	0	0	0	0	0	0	0	0	0	0	0	0	0	0	0
70	0	0	0	0	0	0	0	0	0	0	0	0	0	0	0	0	0	0	0	0	0	0	0	0	0	0	0	0	0	0	0	0	0	0	0	0	0	0	0	0	0	0	0	0	0	0	0	0	0
71	0	0	0	0	0	0	0	0	0	0	0	0	0	0	0	0	0	0	0	0	0	0	0	0	0	0	0	0	0	0	0	0	0	0	0	0	0	0	0	0	0	0	0	0	0	0	0	0	0
72	0	0	0	0	0	0	0	0	0	0	0	0	0	0	0	0	0	0	0	0	0	0	0	0	0	0	0	0	0	0	0	0	0	0	0	0	0	0	0	0	0	0	0	0	0	0	0	0	0
73	0	0	0	0	0	0	0	0	0	0	0	0	0	0	0	0	0	0	0	0	0	0	0	0	0	0	0	0	0	0	0	0	0	0	0	0	0	0	0	0	0	0	0	0	0	0	0	0	0
74	0	0	0	0	0	0	0	0	0	0	0	0	0	0	0	0	0	0	0	0	0	0	0	0	0	0	0	0	0	0	0	0	0	0	0	0	0	0	0	0	0	0	0	0	0	0	0	0	0
75	0	0	0	0	0	0	0	0	0	0	0	0	0	0	0	0	0	0	0	0	0	0	0	0	0	0	0	0	0	0	0	0	0	0	0	0	0	0	0	0	0	0	0	0	0	0	0	0	0
76	0	0	0	0	0	0	0	0	0	0	0	0	0	0	0	0	0	0	0	0	0	0	0	0	0	0	0	0	0	0	0	0	0	0	0	0	0	0	0	0	0	0	0	0	0	0	0	0	0
77	0	0	0	0	0	0	0	0	0	0	0	0	0	0	0	0	0	0	0	0	0	0	0	0	0	0	0	0	0	0	0	0	0	0	0	0	0	0	0	0	0	0	0	0	0	0	0	0	0
78	0	0	0	0	0	0	0	0	0	0	0	0	0	0	0	0	0	0	0	0	0	0	0	0	0	0	0	0	0	0	0	0	0	0	0	0	0	0	0	0	0	0	0	0	0	0	0	0	0
79	0	0	0	0	0	0	0	0	0	0	0	0	0	0	0	0	0	0	0	0	0	0	0	0	0	0	0	0	0	0	0	0	0	0	0	0	0	0	0	0	0	0	0	0	0	0	0	0	0
80	0	0	0	0	0	0	0	0	0	0	0	0	0	0	0	0	0	0	0	0	0	0	0	0	0	0	0	0	0	0	0	0	0	0	0	0	0	0	0	0	0	0	0	0	0	0	0	0	0
81	0	0	0	0	0	0	0	0	0	0	0	0	0	0	0	0	0	0	0	0	0	0	0	0	0	0	0	0	0	0	0	0	0	0	0	0	0	0	0	0	0	0	0	0	0	0	0	0	0
82	0	0	0	0	0	0	0	0	0	0	0	0	0	0	0	0	0	0	0	0	0	0	0	0	0	0	0	0	0	0	0	0	0	0	0	0	0	0	0	0	0	0	0	0	0	0	0	0	0
83	0	0	9	0	0	0	0	0	0	0	0	0	0	0	0	0	0	0	0	0	0	0	0	0	0	0	0	0	0	0	0	0	0	0	0	0	0	0	0	0	0	0	0	0	0	0	0	0	0
84	0	0	0	0	0	0	0	0	0	0	0	0	0	0	0	0	0	0	0	0	0	0	0	0	0	0	0	0	0	0	0	0	0	0	0	0	0	0	0	0	0	0	0	0	0	0	0	0	0
85	0	0	0	0	0	0	0	0	0	0	0	0	0	0	0	0	0	0	0	0	0	0	0	0	0	0	0	0	0	0	0	0	0	0	0	0	0	0	0	0	0	0	0	0	0	0	0	0	0
86	0	0	0	0	0	0	0	0	0	0	0	0	0	0	0	0	0	0	0	0	0	0	0	0	0	0	0	0	0	0	0	0	0	0	0	0	0	0	0	0	0	0	0	0	0	0	0	0	0
87	0	0	9	0	0	0	0	0	0	0	0	0	0	0	0	0	0	0	0	0	0	0	0	0	0	0	0	0	0	0	0	0	0	0	0	0	0	0	0	0	0	0	0	0	0	0	0	0	0
88	0	0	5	0	0	0	0	0	0	0	0	0	0	0	0	0	0	0	0	0	0	0	0	0	0	0	0	0	0	0	0	0	0	0	0	0	0	0	0	0	0	0	0	0	0	0	0	0	0
89	0	0	0	0	0	0	0	0	0	0	0	0	0	0	0	0	0	0	0	0	0	0	0	0	0	0	0	0	0	0	0	0	0	0	0	0	0	0	0	0	0	0	0	0	0	0	0	0	0
90	0	0	0	0	0	0	0	0	0	0	0	0	0	0	0	0	0	0	0	0	0	0	0	0	0	0	0	0	0	0	0	0	0	0	0	0	0	0	0	0	0	0	0	0	0	0	0	0	0
91	0	0	0	0	0	0	0	0	0	0	0	0	0	0	0	0	0	0	0	0	0	0	0	0	0	0	0	0	0	0	0	0	0	0	0	0	0	0	0	0	0	0	0	0	0	0	0	0	0
92	0	0	0	0	0	0	0	0	0	0	0	0	0	0	0	0	0	0	0	0	0	0	0	0	0	0	0	0	0	0	0	0	0	0	0	0	0	0	0	0	0	0	0	0	0	0	0	0	0
93	0	0	0	0	0	0	0	0	0	0	0	0	0	0	0	0	0	0	0	0	0	0	0	0	0	0	0	0	0	0	0	0	0	0	0	0	0	0	0	0	0	0	0	0	0	0	0	0	0
94	0	0	0	0	0	0	0	0	0	0	0	0	0	0	0	0	0	0	0	0	0	0	0	0	0	0	0	0	0	0	0	0	0	0	0	0	0	0	0	0	0	0	0	0	0	0	0	0	0
95	0	0	0	0	0	0	0	0	0	0	0	0	0	0	0	0	0	0	0	0	0	0	0	0	0	0	0	0	0	0	0	0	0	0	0	0	0	0	0	0	0	0	0	0	0	0	0	0	0
96	0	0	0	0	0	0	0	0	0	0	0	0	0	0	0	0	0	0	0	0	0	0	0	0	0	0	0	0	4	0	0	0	0	0	0	0	0	0	0	0	0	0	0	0	0	0	0	0	0
97	0	0	0	0	0	0	0	0	0	0	0	0	0	0	0	0	0	0	0	0	0	0	0	0	0	0	0	0	3	0	0	0	0	0	0	0	0	0	0	0	0	0	0	0	0	0	0	0	0
98	0	0	0	0	0	0	0	0	0	0	0	0	0	0	0	0	0	0	0	0	0	0	0	0	0	0	0	0	0	0	0	0	0	0	0	0	0	0	0	0	0	0	0	0	0	0	0	0	0
99	0	0	0	0	0	0	0	0	0	0	0	0	0	0	0	0	0	0	0	0	0	0	0	0	0	0	0	0	0	0	0	0	0	0	0	0	0	0	0	0	0	0	0	0	0	0	0	0	0
100	0	0	0	0	0	0	0	0	0	0	0	0	0	0	0	0	0	0	0	0	0	0	0	0	0	0	0	0	0	0	0	0	0	0	0	0	0	0	0	0	0	0	0	0	0	0	0	0	0
101	0	0	0	0	0	0	0	0	0	0	0	0	0	0	0	0	0	0	0	0	0	0	0	0	0	0	0	0	0	0	0	0	0	0	0	0	0	0	0	0	0	0	0	0	0	0	0	0	0
102	0	0	0	0	0	0	0	0	0	0	0	0	0	0	0	0	0	0	0	0	0	0	0	0	0	0	0	0	0	0	0	0	0	0	0	0	0	0	0	0	0	0	0	0	0	0	0	0	0
103	0	0	0	0	0	0	0	0	0	0	0	0	0	0	0	0	0	0	0	0	0	0	0	0	0	0	0	0	0	0	0	0	0	0	0	0	0	0	0	0	0	0	0	0	0	0	0	0	0
104	0	0	0	0	0	0	0	0	0	0	0	0	0	0	0	0	0	0	0	0	0	0	0	0	0	0	0	0	0	0	0	0	0	0	0	0	0	0	0	0	0	0	0	0	0	0	0	0	0
105	0	0	0	0	0	0	0	0	0	0	0	0	0	0	0	0	0	0	0	0	0	0	0	0	0	0	0	0	0	0	0	0	0	0	0	0	0	0	0	0	0	0	0	0	0	0	0	0	0
106	0	0	0	0	0	0	0	0	0	0	0	0	0	0	0	0	0	0	0	0	0	0	0	0	0	0	0	0	0	0	0	0	0	0	0	0	0	0	0	0	0	0	0	0	0	0	0	0	0
107	0	0	0	0	0	0	0	0	0	0	0	0	0	0	0	0	0	0	0	0	0	0	0	0	0	0	0	0	0	0	0	0	0	0	0	0	0	0	0	0	0	0	0	0	0	0	0	0	0
108	0	0	0	0	0	0	0	0	0	0	0	0	0	0	0	0	0	0	0	0	0	0	0	0	0	0	0	0	0	0	0	0	0	0	0	0	0	0	0	0	0	0	0	0	0	0	0	0	0
109	0	0	0	0	0	0	0	0	0	0	0	0	0	0	0	0	0	0	0	0	0	0	0	0	0	0	0	0	0	0	0	0	0	0	0	0	0	0	0	0	0	0	0	0	0	0	0	0	0
110	0	0	0	0	0	0	0	0	0	0	0	0	0	0	0	0	0	0	0	0	0	0	0	0	0	0	0	0	0	0	0	0	0	0	0	0	0	0	0	0	0	0	0	0	0	0	0	0	0
111	0	0	0	0	0	0	0	0	0	0	0	0	0	0	0	0	0	0	0	0	0	0	0	0	0	0	0	0	13	0	0	0	0	0	0	0	0	0	0	0	0	0	0	0	0	0	0	0	0
112	0	0	0	0	0	0	0	0	0	0	0	0	0	0	0	0	0	0	0	0	0	0	0	0	0	0	0	0	0	0	0	0	0	0	0	0	0	0	0	0	0	0	0	0	0	0	0	0	0
[truncated: 20 more columns]
